# Supplementary material for: Acylcarnitine Profiling in Meningiomas with Different NF2 Mutation Statuses
Source: Int J Mol Sci. 2025 Feb 13;26(4):1570. doi: 10.3390/ijms26041570 (PMC11855264; doi:10.3390/ijms26041570)
Supplement: Supplementary file 1 [file ijms-26-01570-s001.zip]

Archive with 2 entries (2 files):
- Bogusiewicz_et_al_Suppl_file1.pdf
- Bogusiewicz_et_al_Suppl_file2.xlsx
