# Supplementary material for: Acylcarnitine Profiling in Meningiomas with Different NF2 Mutation Statuses
Source: Int J Mol Sci. 2025 Feb 13;26(4):1570. doi: 10.3390/ijms26041570 (PMC11855264; doi:10.3390/ijms26041570)
Supplement: Supplementary file 1 [file ijms-26-01570-s001.zip › Bogusiewicz_et_al_Suppl_file2.xlsx]

## Sheet: acylcarnitines_RAW DATA
sample	label	AC_C2	AC_C3	AC_C4	AC_C5	AC_C6	AC_C8	AC_C10_0	AC_C10_12	AC_C12_0	AC_C14_0	AC_C14_1	AC_C16_0	AC_C16_1	AC_C18_0	AC_C18_1
18	mt	648102781	22212918	180793120	13803957	119186310	139791432	63130141	16426223	36139707	22500737	46491012	34557116	35062395	61294968	48543086
178	mt	814167899	15813482	167083703	22704281	193277571	577987109	73089431	4552793	11276092	7746255	5905240	23587988	7127599	70706116	18672816
134	mt	996420764	17036766	261717013	25797544	414571848	834401541	274189482	29371124	49187425	31997284	43623797	80154492	41372669	178403319	88224230
70	mt	2600284624	110773189	600270237	105619416	498826274	743200207	189777810	20927306	43811541	21591283	40041264	34371428	20730610	34849244	36004341
126	mt	1996644948	78966291	225627886	48769023	92234289	180083147	34327192	3739091	9340189	8167083	10028769	21142821	8690679	41877567	21017131
65	mt	2282350931	78853335	378002722	62078196	171454889	349668422	134613809	13451019	29809941	18430991	16079808	32777074	13228308	53407155	23257136
56	mt	820974709	16396365	573418951	21221222	93834457	37063954	22830264	3220728	40113086	45499430	33735533	86030116	41580536	100403266	73448321
109	mt	1316275342	27969166	59440697	6347809	16656002	15213658	51140256	8016455	49861694	57575982	73736445	227487415	75807100	300055921	229621385
140	mt	2721370639	69885112	171502264	22499757	67254969	37729040	13722369	5931959	7442412	8587485	10055094	28055030	8642334	94903131	23390892
201	mt	4027456411	140144380	527643764	57203696	170938378	133966686	35766633	2474366	20648217	17748757	14330201	30942270	10612528	29932808	24712622
103	mt	1268077933	28258116	209243978	27207372	43719257	25080293	13040698	4251354	7857777	5122157	10921802	8945273	6357858	107850222	15983731
173	mt	2759847708	121788741	160851048	22275966	72301834	198890694	33202783	5322237	4127629	7308089	4545760	31315287	5709076	103800977	36468736
167	mt	3465205737	129283224	488303452	380688807	332026569	459984328	130967081	16364934	27139984	18410075	30197577	34676815	18748101	91136982	43897631
142	mt	1579844249	30128175	87747927	11852751	55078073	62804996	28034227	9066683	13923973	10233033	11172831	19187388	10358016	45645221	26420256
106	mt	333162262	4946744	144088751	10303994	78397908	82735878	42755718	5198871	35418989	34283133	47873474	79465664	50485245	280451608	112148794
31	mt	698588118	33033001	103741015	49617712	120228366	57388033	38738820	10299572	23745423	24439345	24439345	66019235	19936740	36301099	47246128
148	mt	507775968	21929735	239120112	5449059	8077448	4234874	4856608	835212	5235551	9278104	9278104	32882034	11860502	109130668	55521667
57	mt	1021144212	47265154	7048	25304979	83410098	40620721	20775328	8243198	12619437	12632871	12632871	40923550	12012277	162323945	36080924
169	mt	818725268	30065260	80107095	14171790	113668079	586209494	164320670	10640530	14121506	8832077	8832077	18364803	6998587	49461333	25512838
174	mt	1671554546	81311535	251871289	37177636	243412240	633032016	219357889	53496411	84005199	58903503	58903503	204328592	80022070	216518313	263859631
119	mt	1951354231	73659706	332035894	218235705	137816382	130286512	50256406	5910908	21469994	17284269	17284269	31159856	13847338	55989989	36013894
67	mt	1895053419	64743748	117107864	13868758	45290915	35294173	8753628	2366389	6284091	6275458	6275458	22330663	4033829	30111518	13043495
89	wt	577164434	10626315	185653799	10717289	34213934	24063622	16087650	4471907	8979094	9998943	15460943	27625149	13605041	21905535	47583097
168	wt	745357255	18445289	203012831	21669653	291322079	496157789	127552604	8668166	65595120	61618549	60146503	93616398	55685015	95633385	84326506
163	wt	687754450	10802138	122238733	17125887	15239913	11089691	6548952	3020158	1945014	1552315	2102067	4890343	1586251	80749404	7833977
29	wt	513329777	60004259	63569180	42482842	35382564	33161374	18376020	12952532	7423994	3828056	9298595	13109836	4046079	33011092	12321213
175	wt	613666752	25626051	123615000	59842442	173263222	444023121	150025498	14800439	30334327	17200222	30593535	59059932	21230714	375719034	85454382
114	wt	687013131	17234628	121835283	16313680	58158858	40622589	20703085	14347492	10787577	8006051	12518122	19149001	9337304	35291554	24302145
123	wt	257783462	12996903	80734606	18866175	198324123	499754818	88490821	7933929	16426352	11042193	10473444	18278051	9019838	40721342	20830763
161	wt	450937656	19577960	182718819	9433071	71555308	95999337	52547738	14480944	21237200	18719315	18719315	69108389	23902553	175779265	77820268
5	wt	76040019	3061910	27506144	0	650342	64728	285779	0	204852	1386414	1386414	12830775	1705982	24253580	10894764
85	wt	774614580	15642790	3679909	25848086	4644449	11060280	3824946	1210576	3862749	8555601	8555601	61177273	12370296	214814162	59034882
9	wt	53616160	2457017	4396254	0	547803	381513	193800	0	25804	781493	781493	12971698	675451	47145024	10171958
189	wt	841090782	72668311	114408246	64399993	113795234	307316619	43007661	3924056	13266299	20510751	20510751	74143062	16145566	106022218	67717700
118	wt	348062426	28877508	18263570	14561871	12551024	24311505	13381158	19213607	8456008	9035595	9035595	45794490	8842787	34326922	38261090
34	wt	70384019	1912374	10848303	3795020	2344933	2375347	1590445	13748	2013362	2820390	2820390	16085916	2436599	74449269	11619311
159	wt	356345605	13409477	163447033	25440446	33515843	8123681	1597117	33109	639826	873674	873674	26326738	4066667	223770295	30738717
53	wt	184815234	24987521	69786135	17037374	22799961	12287066	4686814	2309104	3737923	2446778	2446778	8909377	2730388	11496769	5892402
105	wt	983557788	35915933	126281359	14296569	32260771	14990765	8169409	2535309	7966964	10799095	10799095	26007358	10065767	46331109	23872558
101	wt	674833180	34339729	129449735	69665536	22407833	5742562	2393950	928055	1589551	1927197	3232877	6208410	2895969	27250868	12431050
blk3	blk	1814005	4100	4017	35377	6164	4093	3574	0	3701	4292	0	482424	0	8602054	646106
blk4	blk	1120125	6500	185851536	78363	3396		0	0	0	5541	5541	1131648	0	12470262	1149750
blk2	blk	5822322	10000	123313639		5532	4715	5113	0	11645	25542	25542	1880987	0	21506720	2542366
blk5	blk	4178777	52000	12867	0	4217		13066	0	0	5891	5891	1163542	4636	17232377	1495189
blk6	blk	4379131	22000	19101	127479	6986	6067	4630	0	4645	12694	3939	2527039	7754	34225998	3969446
QC1	QC	836524346	81000000	225806486	381995833	103172391	134459510	69741512	17380999	34322725	30314869	36086480	104060458	42009027	121309043	90120137
QC2	QC	898447913	84000000	202838561	388927145	102094178	126216268	68943681	17144347	33012267	30879975	36320422	105622262	41630335	122325005	88436655
QC3	QC	820889852	71000000	181697618	342083985	91514732	108724849	59002867	14793088	29140849	26271352	31247309	85994318	34347688	101528783	71754281
QC4	QC	839746373	80000000	207553995	355282414	93886487	111187967	58483176	14824561	29646824	26203851	32340864	87872278	35240149	104193276	72616055
QC5	QC	917933057	79000000	183974205	347290246	88754278	109140134	62441162	15245595	29381241	25583799	30436339	83033990	32997444	107329020	73598391
QC6	QC	851940933	79000000	190181178	347660720	92150481	116286761	66713146	16112126	32068767	27736513	32578436	93616398	35581480	120165375	84401440
QC7	QC	900308353	80000000	202512952	348143132	85710547	108750876	59435193	14738705	27596769	24695604	28784166	81072634	31618132	102528259	72904087
QC8	QC	886522825	79000000	192624517	349758847	88400331	114581836	61933479	15360558	30472491	25469923	31594284	89191852	34763910	110184778	79647709
QC9	QC	918280506	81000000	194081548	361822377	89495585	114816763	64498598	15349682	31015767	27357956	32058641	87644913	33074395	110409087	78631170
QC10	QC	871085585	81000000	209857121	374457138	99196270	124363434	67438804	16749435	33646444	31960104	31960104	98569433	38355781	121547682	86280947
QC11	QC	776761085	71000000	172656402	345306104	91305207	117723638	62611565	15624022	29562565	26225178	26225178	84568543	33085572	106807898	74332537
QC12	QC	798377816	73000000	176875733	343843226	90392894	117000808	65293580	16084351	31375934	27685694	27685694	88699558	34847684	111665525	76435993
QC13	QC	874925313	79000000	181422406	345875599	94072704	116366309	63240016	16014842	30427580	28410944	28410944	90424754	34917648	110366804	77470274
